# Supplementary material for: PCR-based detection of Plasmodium in Anopheles mosquitoes: a comparison of a new high-throughput assay with existing methods
Source: Malar J. 2008 Sep 15;7:177. doi: 10.1186/1475-2875-7-177 (PMC2553798; doi:10.1186/1475-2875-7-177)
Supplement: Additional file 2 — Excel spreadsheet showing the full results of the trial of PCR methods for detection of P. falciparum (Pf), P. vivax (Pv), P. malariae (Pm) and P. ovale (Po) using wild caught An. gambiae s.s., An. arabiensis and An. funestus mosquitoes. [file 1475-2875-7-177-S2.xls]

## Sheet: Sheet1
Sample no.	Country of Collection	Species	Storage method	Test result
				TaqMan	Snounou nested	Tassanakajon	Snounou single PCRs
1	Ghana	An. funestus s.s.	Silica dried	-	-	Pf+	-
2	Ghana	An. funestus s.s.	Silica dried	-	-	Pf+?	-
3	Ghana	An. funestus s.s.	Silica dried	-	-	Pf+?	-
4	Ghana	An. funestus s.s.	Silica dried	-	-	-	-
5	Ghana	An. funestus s.s.	Silica dried	-	-	-	-
6	Ghana	An. funestus s.s.	Silica dried	-	-	-	-
7	Ghana	An. funestus s.s.	Silica dried	-	-	Pf+?	-
8	Ghana	An. funestus s.s.	Silica dried	-	-	-	-
9	Ghana	An. funestus s.s.	Silica dried	-	-	-	-
10	Ghana	An. funestus s.s.	Silica dried	-	-	Pf+?	-
11	Ghana	An. funestus s.s.	Silica dried	-	-	P+?	-
12	Ghana	An. funestus s.s.	Silica dried	-	-	-	-
13	Ghana	An. funestus s.s.	Silica dried	-	-	-	-
14	Ghana	An. funestus s.s.	Silica dried	-	-	-	-
15	Ghana	An. funestus s.s.	Silica dried	-	-	-	-
16	Ghana	An. funestus s.s.	Silica dried	-	-	-	-
17	Ghana	An. funestus s.s.	Silica dried	-	-	Pf+	-
18	Ghana	An. funestus s.s.	Silica dried	-	-	-	-
19	Ghana	An. funestus s.s.	Silica dried	-	-	-	-
20	Ghana	An. funestus s.s.	Silica dried	-	-	-	-
21	Ghana	An. funestus s.s.	Silica dried	-	-	-	-
22	Ghana	An. funestus s.s.	Silica dried	-	-	-	-
23	Ghana	An. funestus s.s.	Silica dried	-	-	-	-
24	Ghana	An. funestus s.s.	Silica dried	-	-	-	-
25	Ghana	An. funestus s.s.	Silica dried	-	-	-	-
26	Ghana	An. funestus s.s.	Silica dried	-	-	-	-
27	Ghana	An. funestus s.s.	Silica dried	Po/Pv/Pm	Pv+	Pf+?	-
28	Ghana	An. funestus s.s.	Silica dried	-	-	Pf+?	-
29	Ghana	An. funestus s.s.	Silica dried	-	-	Pf+?	-
30	Ghana	An. funestus s.s.	Silica dried	-	-	Pf+?	-
31	Ghana	An. funestus s.s.	Silica dried	-	-	-	-
32	Ghana	An. funestus s.s.	Silica dried	-	-	-	-
33	Ghana	An. funestus s.s.	Silica dried	-	-	-	-
34	Ghana	An. funestus s.s.	Silica dried	-	-	-	-
35	Ghana	An. funestus s.s.	Silica dried	-	-	-	-
36	Ghana	An. funestus s.s.	Silica dried	-	-	-	-
37	Ghana	An. funestus s.s.	Silica dried	-	-	Pf+	-
38	Ghana	An. funestus s.s.	Silica dried	-	-	-	-
39	Ghana	An. funestus s.s.	Silica dried	-	-	-	-
40	Ghana	An. funestus s.s.	Silica dried	-	-	-	-
41	Ghana	An. funestus s.s.	Silica dried	-	-	Pf+	-
42	Ghana	An. funestus s.s.	Silica dried	-	-	-	-
43	Ghana	An. funestus s.s.	Silica dried	-	-	-	-
44	Ghana	An. funestus s.s.	Silica dried	-	-	Pf+?	-
45	Ghana	An. funestus s.s.	Silica dried	-	-	-	-
46	Ghana	An. funestus s.s.	Silica dried	-	-	Pf+?	-
47	Ghana	An. funestus s.s.	Silica dried	-	-	-	-
48	Ghana	An. funestus s.s.	Silica dried	-	-	-	-
49	Kenya	An. arabiensis	Silica dried	-	-	-	-
50	Kenya	An. arabiensis	Silica dried	-	-	-	-
51	Kenya	An. arabiensis	Silica dried	-	-	Pf+?	-
52	Kenya	An. arabiensis	Silica dried	-	-	-	-
53	Kenya	An. arabiensis	Silica dried	-	-	-	-
54	Kenya	An. gambiae s.s.	Silica dried	-	-	-	-
55	Kenya	An. gambiae s.s.	Silica dried	-	-	-	-
56	Kenya	An. arabiensis	Silica dried	-	-	Pf+?	-
57	Kenya	An. arabiensis	Silica dried	-	-	Pf+?	-
58	Kenya	An. arabiensis	Silica dried	-	-	-	-
59	Kenya	An. arabiensis	Silica dried	-	-	Pf+?	-
60	Kenya	An. gambiae s.s.	Silica dried	-	-	-	-
61	Kenya	An. arabiensis	Silica dried	-	-	-	-
62	Kenya	An. arabiensis	Silica dried	-	-	-	-
63	Kenya	An. arabiensis	Silica dried	-	-	Pf+?	-
64	Kenya	An. gambiae s.s.	Silica dried	-	-	Pf+?	-
65	Kenya	An. arabiensis	Silica dried	-	-	-	-
66	Kenya	An. arabiensis	Silica dried	-	-	Pf+?	-
67	Kenya	An. gambiae s.s.	Silica dried	Pf+	Pf+	Pf+	-
68	Kenya	An. gambiae s.s.	Silica dried	-	-	-	-
69	Kenya	An. gambiae s.s.	Silica dried	-	-	-	-
70	Kenya	An. gambiae s.s.	Silica dried	Pf+	Pf+	Pf+	-
71	Kenya	An. arabiensis	Silica dried	-	-	-	-
72	Kenya	An. arabiensis	Silica dried	-	-	-	-
73	Kenya	An. gambiae s.s.	Silica dried	-	-	-	-
74	Kenya	An. gambiae s.s.	Silica dried	-	-	-	-
75	Kenya	An. arabiensis	Silica dried	-	-	-	-
76	Kenya	An. gambiae s.s.	Silica dried	-	-	-	-
77	Kenya	An. arabiensis	Silica dried	-	-	-	-
78	Kenya	An. gambiae s.s.	Silica dried	Pf+	-	-	-
79	Kenya	An. gambiae s.s.	Silica dried	Pf+	Pf+	-	-
80	Kenya	An. gambiae s.s.	Silica dried	-	-	-	-
81	Kenya	An. gambiae s.s.	Silica dried	-	-	-	-
82	Kenya	An. gambiae s.s.	Silica dried	Pf+	-	Pf+	-
83	Kenya	An. arabiensis	Silica dried	-	-	Pf+?	-
84	Kenya	An. gambiae s.s.	Silica dried	-	-	-	-
85	Kenya	An. arabiensis	Silica dried	-	-	Pf+?	-
86	Kenya	An. gambiae s.s.	Silica dried	-	-	-	-
87	Kenya	An. gambiae s.s.	Silica dried	-	-	-	-
88	Kenya	An. gambiae s.s.	Silica dried	-	-	-	-
89	Kenya	An. arabiensis	Silica dried	-	-	-	-
90	Kenya	An. arabiensis	Silica dried	-	-	-	-
91	Kenya	An. gambiae s.s.	Silica dried	-	-	-	-
92	Kenya	An. arabiensis	Silica dried	-	-	-	-
93	Kenya	An. arabiensis	Silica dried	-	-	-	-
94	Kenya	An. gambiae s.s.	Silica dried	-	-	-	-
95	Kenya	An. gambiae s.s.	Silica dried	Pf+	Pf+	Pf+	-
96	Kenya	An. gambiae s.s.	Silica dried	Pf+	Pf+	-	-
97	Kenya	An. gambiae s.s.	Silica dried	-	-	-	-
98	Kenya	An. gambiae s.s.	Silica dried	-	-	Pf+	-
99	Kenya	An. gambiae s.s.	Silica dried	Pf+	Pf+	-	-
100	Kenya	An. gambiae s.s.	Silica dried	-	-	-	-
101	Kenya	An. gambiae s.s.	Silica dried	-	-	Pf+	-
102	Kenya	An. gambiae s.s.	Silica dried	-	-	-	-
103	Kenya	An. gambiae s.s.	Silica dried	-	-	-	-
104	Kenya	An. gambiae s.s.	Silica dried	-	-	-	-
105	Kenya	An. gambiae s.s.	Silica dried	-	-	-	-
106	Kenya	An. gambiae s.s.	Silica dried	-	-	-	-
107	Kenya	An. gambiae s.s.	Silica dried	-	-	-	-
108	Kenya	An. gambiae s.s.	Silica dried	-	-	-	-
109	Kenya	An. gambiae s.s.	Silica dried	-	-	-	-
110	Kenya	An. gambiae s.s.	Silica dried	-	-	-	-
111	Kenya	An. gambiae s.s.	Silica dried	-	-	-	-
112	Kenya	An. gambiae s.s.	Silica dried	-	-	Pf+	-
113	Kenya	An. gambiae s.s.	Silica dried	-	-	-	-
114	Kenya	An. gambiae s.s.	Silica dried	-	-	-	-
115	Kenya	An. gambiae s.s.	Silica dried	-	-	-	-
116	Kenya	An. gambiae s.s.	Silica dried	-	-	-	-
117	Kenya	An. gambiae s.s.	Silica dried	-	-	-	-
118	Kenya	An. gambiae s.s.	Silica dried	-	-	-	-
119	Kenya	An. gambiae s.s.	Silica dried	-	-	-	-
120	Kenya	An. gambiae s.s.	Silica dried	-	-	-	-
121	Kenya	An. gambiae s.s.	Silica dried	-	-	-	-
122	Kenya	An. gambiae s.s.	Silica dried	-	-	-	-
123	Kenya	An. gambiae s.s.	Silica dried	Pf+	Pf+	Pf+	-
124	Kenya	An. gambiae s.s.	Silica dried	-	-	-	-
125	Kenya	An. gambiae s.s.	Silica dried	-	-	-	-
126	Kenya	An. gambiae s.s.	Silica dried	-	-	-	-
127	Kenya	An. gambiae s.s.	Silica dried	-	-	-	-
128	Kenya	An. gambiae s.s.	Silica dried	-	-	-	-
129	Kenya	An. gambiae s.s.	Silica dried	-	-	Pf+	-
130	Kenya	An. gambiae s.s.	Silica dried	Pf+	Pf+	Pf+	-
131	Kenya	An. gambiae s.s.	Silica dried	-	-	-	-
132	Kenya	An. gambiae s.s.	Silica dried	-	-	-	-
133	Kenya	An. gambiae s.s.	Silica dried	-	-	-	-
134	Kenya	An. gambiae s.s.	Silica dried	-	-	-	-
135	Kenya	An. gambiae s.s.	Silica dried	-	-	-	-
136	Kenya	An. gambiae s.s.	Silica dried	-	-	-	-
137	Kenya	An. gambiae s.s.	Silica dried	-	-	-	-
138	Kenya	An. gambiae s.s.	Silica dried	-	-	-	-
139	Kenya	An. gambiae s.s.	Silica dried	-	-	-	-
140	Kenya	An. gambiae s.s.	Silica dried	-	-	-	-
141	Kenya	An. gambiae s.s.	Silica dried	-	-	-	-
142	Ghana	An. gambiae s.s.	Silica dried	-	-	-	-
143	Ghana	An. gambiae s.s.	Silica dried	-	-	-	-
144	Ghana	An. gambiae s.s.	Silica dried	-	-	-	-
145	Ghana	An. gambiae s.s.	Silica dried	-	-	-	-
146	Ghana	An. gambiae s.s.	Silica dried	-	-	-	-
147	Ghana	An. gambiae s.s.	Silica dried	-	-	-	-
148	Ghana	An. gambiae s.s.	Silica dried	-	-	-	-
149	Ghana	An. gambiae s.s.	Silica dried	-	-	-	-
150	Ghana	An. gambiae s.s.	Silica dried	-	-	-	-
151	Ghana	An. gambiae s.s.	Silica dried	-	-	-	-
152	Ghana	An. gambiae s.s.	Silica dried	-	-	-	-
153	Ghana	An. gambiae s.s.	Silica dried	-	-	-	-
154	Ghana	An. gambiae s.s.	Silica dried	-	-	-	-
155	Ghana	An. gambiae s.s.	Silica dried	-	-	-	-
156	Ghana	An. gambiae s.s.	Silica dried	-	-	-	-
157	Ghana	An. gambiae s.s.	Silica dried	-	-	-	-
158	Ghana	An. gambiae s.s.	Silica dried	-	-	-	-
159	Ghana	An. gambiae s.s.	Silica dried	-	-	-	-
160	Ghana	An. gambiae s.s.	Silica dried	-	-	-	-
161	Ghana	An. gambiae s.s.	Silica dried	-	-	-	-
162	Ghana	An. gambiae s.s.	Silica dried	-	-	-	-
163	Ghana	An. gambiae s.s.	Silica dried	-	-	Pf+	-
164	Ghana	An. gambiae s.s.	Silica dried	-	-	-	-
165	Ghana	An. gambiae s.s.	Silica dried	-	-	-	-
166	Ghana	An. gambiae s.s.	Silica dried	-	-	-	-
167	Ghana	An. gambiae s.s.	Silica dried	-	-	-	-
168	Ghana	An. gambiae s.s.	Silica dried	-	-	-	-
169	Ghana	An. gambiae s.s.	Silica dried	-	-	-	-
170	Ghana	An. gambiae s.s.	Silica dried	-	-	-	-
171	Ghana	An. gambiae s.s.	Silica dried	-	-	-	-
172	Ghana	An. gambiae s.s.	Silica dried	-	-	-	-
173	Ghana	An. gambiae s.s.	Silica dried	-	-	-	-
174	Ghana	An. gambiae s.s.	Silica dried	-	-	-	-
175	Ghana	An. gambiae s.s.	Silica dried	-	-	-	-
176	Ghana	An. gambiae s.s.	Silica dried	-	-	-	-
177	Ghana	An. gambiae s.s.	Silica dried	-	-	Pf+	-
178	Ghana	An. gambiae s.s.	Silica dried	-	-	-	-
179	Ghana	An. gambiae s.s.	Silica dried	-	-	-	-
180	Ghana	An. gambiae s.s.	Silica dried	-	-	-	-
181	Ghana	An. gambiae s.s.	Silica dried	-	-	-	-
182	Ghana	An. gambiae s.s.	Silica dried	-	-	-	-
183	Ghana	An. gambiae s.s.	Silica dried	-	-	-	-
184	Ghana	An. gambiae s.s.	Silica dried	-	-	-	-
185	Ghana	An. gambiae s.s.	Silica dried	-	-	-	-
186	Ghana	An. gambiae s.s.	Silica dried	-	-	-	-
187	Ghana	An. gambiae s.s.	Silica dried	-	-	-	-
188	Ghana	An. gambiae s.s.	Silica dried	-	-	-	-
189	Ghana	An. gambiae s.s.	Silica dried	-	-	-	-
190	Ghana	An. funestus s.s.	Silica dried	-	-	-	not tested
191	Ghana	An. funestus s.s.	Silica dried	-	-	-	not tested
192	Ghana	An. funestus s.s.	Silica dried	-	-	-	not tested
193	Ghana	An. funestus s.s.	Silica dried	-	-	-	not tested
194	Ghana	An. funestus s.s.	Silica dried	-	-	-	not tested
195	Ghana	An. funestus s.s.	Silica dried	-	-	-	not tested
196	Ghana	An. funestus s.s.	Silica dried	-	-	-	not tested
197	Ghana	An. funestus s.s.	Silica dried	-	-	-	not tested
198	Ghana	An. funestus s.s.	Silica dried	-	-	-	not tested
199	Ghana	An. funestus s.s.	Silica dried	-	-	-	not tested
200	Ghana	An. funestus s.s.	Silica dried	-	-	-	not tested
201	Ghana	An. funestus s.s.	Silica dried	Pf+	Pf+	Pf+	not tested
202	Ghana	An. funestus s.s.	Silica dried	-	-	-	not tested
203	Ghana	An. funestus s.s.	Silica dried	-	-	-	not tested
204	Ghana	An. funestus s.s.	Silica dried	-	-	-	not tested
205	Ghana	An. funestus s.s.	Silica dried	-	-	-	not tested
206	Ghana	An. funestus s.s.	Silica dried	-	-	-	not tested
207	Ghana	An. funestus s.s.	Silica dried	-	-	-	not tested
208	Ghana	An. funestus s.s.	Silica dried	-	-	-	not tested
209	Ghana	An. funestus s.s.	Silica dried	-	-	-	not tested
210	Ghana	An. funestus s.s.	Silica dried	-	-	-	not tested
211	Ghana	An. funestus s.s.	Silica dried	-	-	-	not tested
212	Ghana	An. funestus s.s.	Silica dried	-	-	-	not tested
213	Ghana	An. funestus s.s.	Silica dried	-	-	-	not tested
214	Ghana	An. funestus s.s.	Silica dried	-	-	-	not tested
215	Ghana	An. funestus s.s.	Silica dried	-	-	-	not tested
216	Ghana	An. funestus s.s.	Silica dried	-	-	-	not tested
217	Ghana	An. funestus s.s.	Silica dried	-	-	-	not tested
218	Ghana	An. funestus s.s.	Silica dried	-	-	-	not tested
219	Ghana	An. funestus s.s.	Silica dried	-	-	-	not tested
220	Ghana	An. funestus s.s.	Silica dried	-	-	-	not tested
221	Ghana	An. funestus s.s.	Silica dried	-	-	-	not tested
222	Ghana	An. funestus s.s.	Silica dried	-	-	-	not tested
223	Ghana	An. funestus s.s.	Silica dried	-	-	-	not tested
224	Ghana	An. funestus s.s.	Silica dried	-	-	-	not tested
225	Ghana	An. funestus s.s.	Silica dried	-	-	-	not tested
226	Ghana	An. funestus s.s.	Silica dried	-	-	-	not tested
227	Ghana	An. funestus s.s.	Silica dried	-	-	-	not tested
228	Ghana	An. funestus s.s.	Silica dried	-	-	-	not tested
229	Ghana	An. funestus s.s.	Silica dried	-	-	-	not tested
230	Ghana	An. funestus s.s.	Silica dried	-	-	-	not tested
231	Ghana	An. funestus s.s.	Silica dried	-	-	-	not tested
232	Ghana	An. funestus s.s.	Silica dried	-	-	-	not tested
233	Ghana	An. funestus s.s.	Silica dried	-	-	-	not tested
234	Ghana	An. funestus s.s.	Silica dried	-	-	-	not tested
235	Ghana	An. funestus s.s.	Silica dried	-	-	-	not tested
236	Ghana	An. funestus s.s.	Silica dried	-	-	-	not tested
237	Ghana	An. funestus s.s.	Silica dried	-	-	-	not tested
238	Ghana	An. gambiae s.s.	Silica dried	-	-	-	not tested
239	Ghana	An. gambiae s.s.	Silica dried	-	-	-	not tested
240	Ghana	An. gambiae s.s.	Silica dried	-	-	-	not tested
241	Ghana	An. gambiae s.s.	Silica dried	Pf+	Pf+	Pf+	not tested
242	Ghana	An. gambiae s.s.	Silica dried	-	-	-	not tested
243	Ghana	An. gambiae s.s.	Silica dried	-	-	-	not tested
244	Ghana	An. gambiae s.s.	Silica dried	-	-	-	not tested
245	Ghana	An. gambiae s.s.	Silica dried	-	-	-	not tested
246	Ghana	An. gambiae s.s.	Silica dried	-	-	-	not tested
247	Ghana	An. gambiae s.s.	Silica dried	-	-	-	not tested
248	Ghana	An. gambiae s.s.	Silica dried	Pf+	Pf+	Pf+	not tested
249	Ghana	An. gambiae s.s.	Silica dried	-	-	-	not tested
250	Ghana	An. gambiae s.s.	Silica dried	-	-	-	not tested
251	Ghana	An. gambiae s.s.	Silica dried	-	-	-	not tested
252	Ghana	An. gambiae s.s.	Silica dried	-	-	-	not tested
253	Ghana	An. gambiae s.s.	Silica dried	-	-	-	not tested
254	Ghana	An. gambiae s.s.	Silica dried	-	-	-	not tested
255	Ghana	An. gambiae s.s.	Silica dried	-	-	-	not tested
256	Ghana	An. gambiae s.s.	Silica dried	-	-	-	not tested
257	Ghana	An. gambiae s.s.	Silica dried	-	-	-	not tested
258	Ghana	An. gambiae s.s.	Silica dried	-	-	-	not tested
259	Ghana	An. gambiae s.s.	Silica dried	-	-	-	not tested
260	Ghana	An. gambiae s.s.	Silica dried	-	-	-	not tested
261	Ghana	An. gambiae s.s.	Silica dried	-	-	-	not tested
262	Ghana	An. gambiae s.s.	Silica dried	-	-	-	not tested
263	Ghana	An. gambiae s.s.	Silica dried	-	-	-	not tested
264	Ghana	An. gambiae s.s.	Silica dried	-	-	-	not tested
265	Ghana	An. gambiae s.s.	Silica dried	-	-	Pf+	not tested
266	Ghana	An. gambiae s.s.	Silica dried	-	-	-	not tested
267	Ghana	An. gambiae s.s.	Silica dried	Pf+	Pf+	-	not tested
268	Ghana	An. gambiae s.s.	Silica dried	-	-	-	not tested
269	Ghana	An. gambiae s.s.	Silica dried	-	-	-	not tested
270	Mozambique	An. funestus s.s.	Isopropanol	-	Failed	-	not tested
271	Mozambique	An. funestus s.s.	Isopropanol	-	Failed	-	not tested
272	Mozambique	An. funestus s.s.	Isopropanol	-	Failed	-	not tested
273	Mozambique	An. funestus s.s.	Isopropanol	-	Failed	-	not tested
274	Mozambique	An. funestus s.s.	Isopropanol	-	Failed	Pf+	not tested
275	Mozambique	An. funestus s.s.	Isopropanol	-	Failed	Pf+	not tested
276	Mozambique	An. funestus s.s.	Isopropanol	-	Failed	-	not tested
277	Mozambique	An. funestus s.s.	Isopropanol	-	Failed	-	not tested
278	Mozambique	An. funestus s.s.	Isopropanol	-	Failed	-	not tested
279	Mozambique	An. funestus s.s.	Isopropanol	-	Failed	-	not tested
280	Mozambique	An. funestus s.s.	Isopropanol	-	Failed	-	not tested
281	Mozambique	An. funestus s.s.	Isopropanol	-	Failed	-	not tested
282	Mozambique	An. funestus s.s.	Isopropanol	-	Failed	-	not tested
283	Mozambique	An. funestus s.s.	Isopropanol	-	Failed	-	not tested
284	Mozambique	An. funestus s.s.	Isopropanol	-	Failed	-	not tested
285	Mozambique	An. funestus s.s.	Isopropanol	-	Failed	Pf+?	not tested
286	Mozambique	An. funestus s.s.	Isopropanol	-	Failed	-	not tested
287	Mozambique	An. funestus s.s.	Isopropanol	-	Failed	-	not tested
288	Mozambique	An. funestus s.s.	Isopropanol	-	Failed	-	not tested
289	Mozambique	An. funestus s.s.	Isopropanol	-	Failed	-	not tested
290	Mozambique	An. funestus s.s.	Isopropanol	-	Failed	-	not tested
291	Mozambique	An. funestus s.s.	Isopropanol	-	Failed	-	not tested
292	Mozambique	An. funestus s.s.	Isopropanol	-	Failed	-	not tested
293	Mozambique	An. funestus s.s.	Isopropanol	-	Failed	-	not tested
294	Mozambique	An. funestus s.s.	Isopropanol	-	Failed	-	not tested
295	Mozambique	An. funestus s.s.	Isopropanol	-	Failed	-	not tested
296	Mozambique	An. funestus s.s.	Isopropanol	-	Failed	-	not tested
297	Mozambique	An. funestus s.s.	Isopropanol	-	Failed	-	not tested
298	Mozambique	An. funestus s.s.	Isopropanol	-	Failed	-	not tested
299	Mozambique	An. funestus s.s.	Isopropanol	-	Failed	-	not tested
300	Mozambique	An. funestus s.s.	Isopropanol	-	Failed	-	not tested
301	Mozambique	An. funestus s.s.	Isopropanol	-	Failed	-	not tested
302	Mozambique	An. funestus s.s.	Isopropanol	-	Failed	-	not tested
303	Mozambique	An. funestus s.s.	Isopropanol	-	Failed	-	not tested
304	Mozambique	An. funestus s.s.	Isopropanol	-	Failed	-	not tested
305	Mozambique	An. funestus s.s.	Isopropanol	-	Failed	-	not tested
306	Mozambique	An. funestus s.s.	Isopropanol	-	Failed	-	not tested
307	Mozambique	An. funestus s.s.	Isopropanol	-	Failed	-	not tested
308	Mozambique	An. funestus s.s.	Isopropanol	-	Failed	-	not tested
309	Mozambique	An. funestus s.s.	Isopropanol	-	Failed	-	not tested
310	Mozambique	An. funestus s.s.	Isopropanol	-	Failed	-	not tested
311	Mozambique	An. funestus s.s.	Isopropanol	-	Failed	-	not tested
312	Mozambique	An. funestus s.s.	Isopropanol	-	Failed	-	not tested
313	Mozambique	An. funestus s.s.	Isopropanol	-	Failed	-	not tested
314	Mozambique	An. funestus s.s.	Isopropanol	-	Failed	-	not tested
315	Mozambique	An. funestus s.s.	Isopropanol	-	Failed	-	not tested
316	Mozambique	An. funestus s.s.	Isopropanol	Pf+	Failed	Pf+	not tested
317	Mozambique	An. funestus s.s.	Isopropanol	-	Failed	-	not tested
318	Mozambique	An. funestus s.s.	Isopropanol	-	Failed	Pf+	not tested
319	Mozambique	An. funestus s.s.	Isopropanol	-	Failed	-	not tested
320	Mozambique	An. funestus s.s.	Isopropanol	-	Failed	-	not tested
321	Mozambique	An. funestus s.s.	Isopropanol	-	Failed	-	not tested
322	Mozambique	An. funestus s.s.	Isopropanol	-	Failed	-	not tested
323	Mozambique	An. funestus s.s.	Isopropanol	-	Failed	-	not tested
324	Mozambique	An. funestus s.s.	Isopropanol	-	Failed	-	not tested
325	Mozambique	An. funestus s.s.	Isopropanol	-	Failed	-	not tested
326	Mozambique	An. funestus s.s.	Isopropanol	-	Failed	-	not tested
327	Mozambique	An. funestus s.s.	Isopropanol	-	Failed	-	not tested
328	Mozambique	An. funestus s.s.	Isopropanol	-	Failed	-	not tested
329	Mozambique	An. funestus s.s.	Isopropanol	-	Failed	-	not tested
330	Mozambique	An. funestus s.s.	Isopropanol	-	Failed	-	not tested
331	Mozambique	An. funestus s.s.	Isopropanol	-	Failed	-	not tested
332	Mozambique	An. funestus s.s.	Isopropanol	-	Failed	-	not tested
333	Mozambique	An. funestus s.s.	Isopropanol	-	Failed	-	not tested
334	Mozambique	An. funestus s.s.	Isopropanol	-	Failed	-	not tested
335	Mozambique	An. funestus s.s.	Isopropanol	-	Failed	-	not tested
336	Mozambique	An. funestus s.s.	Isopropanol	-	Failed	-	not tested
337	Mozambique	An. funestus s.s.	Isopropanol	-	Failed	-	not tested
338	Mozambique	An. funestus s.s.	Isopropanol	-	Failed	-	not tested
339	Mozambique	An. funestus s.s.	Isopropanol	-	Failed	-	not tested
340	Mozambique	An. funestus s.s.	Isopropanol	-	Failed	-	not tested
341	Mozambique	An. funestus s.s.	Isopropanol	-	Failed	-	not tested
342	Mozambique	An. funestus s.s.	Isopropanol	-	Failed	-	not tested
343	Mozambique	An. funestus s.s.	Isopropanol	-	Failed	-	not tested
344	Mozambique	An. funestus s.s.	Isopropanol	-	Failed	-	not tested
345	Mozambique	An. funestus s.s.	Isopropanol	-	Failed	-	not tested
346	Mozambique	An. funestus s.s.	Isopropanol	-	Failed	-	not tested
347	Mozambique	An. funestus s.s.	Isopropanol	-	Failed	-	not tested
348	Mozambique	An gambiae s.s.	Isopropanol	-	Failed	-	not tested
349	Mozambique	An gambiae s.s.	Isopropanol	Pf+	Failed	Pf+	not tested
350	Mozambique	An gambiae s.s.	Isopropanol	-	Failed	-	not tested
351	Mozambique	An gambiae s.s.	Isopropanol	-	Failed	-	not tested
352	Mozambique	An. funestus s.s.	Isopropanol	-	Failed	-	not tested
353	Mozambique	An. funestus s.s.	Isopropanol	Pf+	Failed	Pf+	not tested
354	Mozambique	An. funestus s.s.	Isopropanol	Pf+	Failed	-	not tested
355	Mozambique	An. funestus s.s.	Isopropanol	Pf+	Failed	-	not tested
356	Mozambique	An. funestus s.s.	Isopropanol	Pf+	Failed	Pf+	not tested
357	Mozambique	An. funestus s.s.	Isopropanol	-	Failed	-	not tested
358	Mozambique	An. funestus s.s.	Isopropanol	-	Failed	-	not tested
359	Mozambique	An. funestus s.s.	Isopropanol	-	Failed	-	not tested
360	Mozambique	An. funestus s.s.	Isopropanol	-	Failed	-	not tested
361	Mozambique	An. funestus s.s.	Isopropanol	-	Failed	-	not tested
362	Mozambique	An gambiae s.s.	Isopropanol	-	Failed	-	not tested
363	Mozambique	An gambiae s.s.	Isopropanol	-	Failed	-	not tested
364	Mozambique	An gambiae s.s.	Isopropanol	-	Failed	-	not tested
365	Mozambique	An gambiae s.s.	Isopropanol	-	Failed	-	not tested
366	Mozambique	An gambiae s.s.	Isopropanol	-	Failed	-	not tested
367	Mozambique	An gambiae s.s.	Isopropanol	-	Failed	-	not tested
368	Mozambique	An arabiensis	Isopropanol	Pf+	Failed	Pf+	not tested
369	Mozambique	An arabiensis	Isopropanol	Pf+	Failed	Pf+	not tested
370	Mozambique	An arabiensis	Isopropanol	Pf+	Failed	-	not tested
371	Mozambique	An arabiensis	Isopropanol	Pf+	Failed	Pf+	not tested
372	Mozambique	An arabiensis	Isopropanol	Pf+	Failed	Pf+	not tested
373	Mozambique	An arabiensis	Isopropanol	Pf+?	Failed	-	not tested
374	Mozambique	An arabiensis	Isopropanol	Pf+	Failed	Pf+	not tested
375	Mozambique	An gambiae s.s.	Isopropanol	-	Failed	-	not tested
376	Mozambique	An arabiensis	Isopropanol	-	Failed	-	not tested
377	Mozambique	An arabiensis	Isopropanol	-	Failed	-	not tested
378	Mozambique	An arabiensis	Isopropanol	-	Failed	-	not tested
379	Mozambique	An arabiensis	Isopropanol	-	Failed	-	not tested
380	Mozambique	An gambiae s.s.	Isopropanol	-	Failed	-	not tested
381	Mozambique	An gambiae s.s.	Isopropanol	-	Failed	-	not tested
382	Mozambique	An arabiensis	Isopropanol	-	Failed	-	not tested
383	Mozambique	An gambiae s.s.	Isopropanol	-	Failed	-	not tested
384	Mozambique	An gambiae s.s.	Isopropanol	-	Failed	-	not tested
385	Mozambique	An gambiae s.s.	Isopropanol	-	Failed	-	not tested
386	Mozambique	An gambiae s.s.	Isopropanol	-	Failed	-	not tested
387	Mozambique	An gambiae s.s.	Isopropanol	-	Failed	-	not tested
388	Mozambique	An gambiae s.s.	Isopropanol	-	Failed	-	not tested
389	Mozambique	An gambiae s.s.	Isopropanol	-	Failed	-	not tested
390	Mozambique	An gambiae s.s.	Isopropanol	-	Failed	-	not tested
391		Blank		-	-	-	not tested
392	Equitorial Guineae	An gambiae s.s.	Ethanol	-	Failed	-	not tested
393	Equitorial Guineae	An gambiae s.s.	Ethanol	-	Failed	-	not tested
394	Equitorial Guineae	An gambiae s.s.	Ethanol	-	Failed	-	not tested
395	Equitorial Guineae	An gambiae s.s.	Ethanol	-	Failed	-	not tested
396	Equitorial Guineae	An gambiae s.s.	Ethanol	-	Failed	-	not tested
397	Equitorial Guineae	An gambiae s.s.	Ethanol	-	Failed	-	not tested
398	Equitorial Guineae	An gambiae s.s.	Ethanol	-	Failed	-	not tested
399	Equitorial Guineae	An gambiae s.s.	Ethanol	-	Failed	-	not tested
400	Equitorial Guineae	An gambiae s.s.	Ethanol	-	Failed	-	not tested
401	Equitorial Guineae	An gambiae s.s.	Ethanol	-	Failed	-	not tested
402	Equitorial Guineae	An gambiae s.s.	Ethanol	Pf+	Failed	-	not tested
403	Equitorial Guineae	An gambiae s.s.	Ethanol	-	Failed	-	not tested
404	Equitorial Guineae	An gambiae s.s.	Ethanol	Pf+?	Failed	-	not tested
405	Equitorial Guineae	An gambiae s.s.	Ethanol	-	Failed	-	not tested
406	Equitorial Guineae	An gambiae s.s.	Ethanol	-	Failed	-	not tested
407	Equitorial Guineae	An gambiae s.s.	Ethanol	-	Failed	-	not tested
408	Equitorial Guineae	An gambiae s.s.	Ethanol	-	Failed	-	not tested
409	Equitorial Guineae	An gambiae s.s.	Ethanol	-	Failed	-	not tested
410	Equitorial Guineae	An gambiae s.s.	Ethanol	-	Failed	-	not tested
411	Equitorial Guineae	An gambiae s.s.	Ethanol	-	Failed	-	not tested
412	Equitorial Guineae	An gambiae s.s.	Ethanol	-	Failed	-	not tested
413	Equitorial Guineae	An gambiae s.s.	Ethanol	-	Failed	-	not tested
414	Equitorial Guineae	An gambiae s.s.	Ethanol	-	Failed	-	not tested
415	Equitorial Guineae	An gambiae s.s.	Ethanol	-	Failed	-	not tested
416	Equitorial Guineae	An gambiae s.s.	Ethanol	-	Failed	-	not tested
417	Equitorial Guineae	An gambiae s.s.	Ethanol	-	Failed	-	not tested
418	Equitorial Guineae	An gambiae s.s.	Ethanol	-	Failed	-	not tested
419	Equitorial Guineae	An gambiae s.s.	Ethanol	-	Failed	-	not tested
420	Equitorial Guineae	An gambiae s.s.	Ethanol	-	Failed	-	not tested
421	Equitorial Guineae	An gambiae s.s.	Ethanol	-	Failed	-	not tested
422	Equitorial Guineae	An gambiae s.s.	Ethanol	-	Failed	-	not tested
423	Equitorial Guineae	An gambiae s.s.	Ethanol	Pf+	Failed	-	not tested
424	Equitorial Guineae	An gambiae s.s.	Ethanol	-	Failed	-	not tested
425	Equitorial Guineae	An gambiae s.s.	Ethanol	-	Failed	-	not tested
426	Equitorial Guineae	An gambiae s.s.	Ethanol	-	Failed	-	not tested
427	Equitorial Guineae	An gambiae s.s.	Ethanol	-	Failed	-	not tested
428	Equitorial Guineae	An gambiae s.s.	Ethanol	-	Failed	-	not tested
429	Equitorial Guineae	An gambiae s.s.	Ethanol	-	Failed	-	not tested
430	Equitorial Guineae	An gambiae s.s.	Ethanol	-	Failed	-	not tested
431	Equitorial Guineae	An gambiae s.s.	Ethanol	-	Failed	-	not tested
432	Equitorial Guineae	An gambiae s.s.	Ethanol	-	Failed	-	not tested
433	Equitorial Guineae	An gambiae s.s.	Ethanol	-	Failed	-	not tested
434	Equitorial Guineae	An gambiae s.s.	Ethanol	-	Failed	-	not tested
435	Equitorial Guineae	An gambiae s.s.	Ethanol	-	Failed	-	not tested
436	Equitorial Guineae	An gambiae s.s.	Ethanol	-	Failed	-	not tested
437	Equitorial Guineae	An gambiae s.s.	Ethanol	-	Failed	-	not tested
438	Equitorial Guineae	An gambiae s.s.	Ethanol	-	Failed	-	not tested
439	Equitorial Guineae	An gambiae s.s.	Ethanol	-	Failed	-	not tested
440	Equitorial Guineae	An gambiae s.s.	Ethanol	-	Failed	-	not tested
441	Equitorial Guineae	An gambiae s.s.	Ethanol	-	Failed	-	not tested
442	Equitorial Guineae	An gambiae s.s.	Ethanol	-	Failed	-	not tested
443	Equitorial Guineae	An gambiae s.s.	Ethanol	-	Failed	-	not tested
444	Equitorial Guineae	An gambiae s.s.	Ethanol	-	Failed	-	not tested
445	Equitorial Guineae	An gambiae s.s.	Ethanol	Pf+	Failed	-	not tested
446	Equitorial Guineae	An gambiae s.s.	Ethanol	-	Failed	-	not tested
447	Equitorial Guineae	An gambiae s.s.	Ethanol	-	Failed	-	not tested
448	Equitorial Guineae	An gambiae s.s.	Ethanol	-	Failed	-	not tested
449	Equitorial Guineae	An gambiae s.s.	Ethanol	-	Failed	-	not tested
450	Equitorial Guineae	An gambiae s.s.	Ethanol	-	Failed	-	not tested
451	Equitorial Guineae	An gambiae s.s.	Ethanol	-	Failed	-	not tested
452	Equitorial Guineae	An gambiae s.s.	Ethanol	-	Failed	-	not tested
453	Equitorial Guineae	An gambiae s.s.	Ethanol	-	Failed	-	not tested
454	Equitorial Guineae	An gambiae s.s.	Ethanol	-	Failed	-	not tested
455	Equitorial Guineae	An gambiae s.s.	Ethanol	-	Failed	-	not tested
456	Equitorial Guineae	An gambiae s.s.	Ethanol	-	Failed	-	not tested
457	Equitorial Guineae	An gambiae s.s.	Ethanol	-	Failed	-	not tested
458	Equitorial Guineae	An gambiae s.s.	Ethanol	-	Failed	-	not tested
459	Equitorial Guineae	An gambiae s.s.	Ethanol	-	Failed	-	not tested
460	Equitorial Guineae	An gambiae s.s.	Ethanol	-	Failed	-	not tested
461	Equitorial Guineae	An gambiae s.s.	Ethanol	-	Failed	-	not tested
462	Equitorial Guineae	An gambiae s.s.	Ethanol	-	Failed	-	not tested
463	Equitorial Guineae	An gambiae s.s.	Ethanol	-	Failed	-	not tested
464	Equitorial Guineae	An gambiae s.s.	Ethanol	-	Failed	-	not tested
465	Equitorial Guineae	An gambiae s.s.	Ethanol	-	Failed	-	not tested
466	Equitorial Guineae	An gambiae s.s.	Ethanol	-	Failed	-	not tested
467	Equitorial Guineae	An gambiae s.s.	Ethanol	-	Failed	-	not tested
468	Equitorial Guineae	An gambiae s.s.	Ethanol	-	Failed	-	not tested
469	Equitorial Guineae	An gambiae s.s.	Ethanol	-	Failed	-	not tested
470	Equitorial Guineae	An gambiae s.s.	Ethanol	-	Failed	-	not tested
471	Equitorial Guineae	An gambiae s.s.	Ethanol	-	Failed	-	not tested
472	Equitorial Guineae	An gambiae s.s.	Ethanol	-	Failed	-	not tested
473	Equitorial Guineae	An gambiae s.s.	Ethanol	-	Failed	-	not tested
474	Equitorial Guineae	An gambiae s.s.	Ethanol	-	Failed	-	not tested
475	Equitorial Guineae	An gambiae s.s.	Ethanol	-	Failed	-	not tested
476	Equitorial Guineae	An gambiae s.s.	Ethanol	-	Failed	-	not tested
477	Equitorial Guineae	An gambiae s.s.	Ethanol	-	Failed	-	not tested
478	Equitorial Guineae	An gambiae s.s.	Ethanol	-	Failed	-	not tested
479	Equitorial Guineae	An gambiae s.s.	Ethanol	-	Failed	-	not tested
480	Equitorial Guineae	An gambiae s.s.	Ethanol	-	Failed	-	not tested
481	Equitorial Guineae	An gambiae s.s.	Ethanol	-	Failed	-	not tested
482	Equitorial Guineae	An gambiae s.s.	Ethanol	-	Failed	-	not tested
483	Equitorial Guineae	An gambiae s.s.	Ethanol	-	Failed	-	not tested
484	Equitorial Guineae	An gambiae s.s.	Ethanol	-	Failed	-	not tested
485		Blank		-	-	-	not tested
486		Blank		-	-	-	not tested
487		Blank		-	-	-	not tested
488		Blank		-	-	-	not tested
